# Supplementary material for: Hepatocyte-Specific Deficiency of BAP31 Amplified Acetaminophen-Induced Hepatotoxicity via Attenuating Nrf2 Signaling Activation in Mice
Source: Int J Mol Sci. 2021 Oct 5;22(19):10788. doi: 10.3390/ijms221910788 (PMC8509202; doi:10.3390/ijms221910788)
Supplement: Supplementary file 1 [file ijms-22-10788-s001.zip]

Archive with 1 entries (1 files):
- ijms-1332707-supplementary.pdf
